# Supplementary material for: Intense Testing and Use of Vitamin D Supplements Leads to Slow Improvement in Vitamin D Adequacy Rates: A Cross-Sectional Analysis of Real-World Data
Source: Nutrients. 2023 Dec 28;16(1):111. doi: 10.3390/nu16010111 (PMC10780961; doi:10.3390/nu16010111)
Supplement: Supplementary file 1 [file nutrients-16-00111-s001.zip]

Archive with 1 entries (1 files):
- nutrients-2736236-supplementary.pdf
